# Supplementary material for: Tissue-specific and interpretable sub-segmentation of whole tumour burden on CT images by unsupervised fuzzy clustering
Source: Comput Biol Med. 2020 May;120:103751. doi: 10.1016/j.compbiomed.2020.103751 (PMC7248575; doi:10.1016/j.compbiomed.2020.103751)
Supplement: MMC S1 — . [file mmc1.zip]

Archive with 3 entries (2 files):
- SupplementaryMaterials.tex
- SupplementaryMaterial.pdf
- Figures_Suppl/
